# Supplementary material for: The Pre-Polarization and Concentration of Cells near Micro-Electrodes Using AC Electric Fields Enhances the Electrical Cell Lysis in a Sessile Drop
Source: Biosensors (Basel). 2025 Jan 6;15(1):22. doi: 10.3390/bios15010022 (PMC11763957; doi:10.3390/bios15010022)
Supplement: Supplementary file 1 [file biosensors-15-00022-s001.zip]

Archive with 1 entries (1 files):
- biosensors-3355726-supplementary.pdf
